# Supplementary material for: Tripeptide-Loaded Liposomes as Multifunctional Components in Topical Formulations
Source: Int J Mol Sci. 2025 Jun 1;26(11):5321. doi: 10.3390/ijms26115321 (PMC12154373; doi:10.3390/ijms26115321)
Supplement: Supplementary file 1 [file ijms-26-05321-s001.zip]

Archive with 1 entries (1 files):
- ijms-3578536-SM.pdf
